# Supplementary material for: Proteomics of PTI and Two ETI Immune Reactions in Potato Leaves
Source: Int J Mol Sci. 2019 Sep 24;20(19):4726. doi: 10.3390/ijms20194726 (PMC6802228; doi:10.3390/ijms20194726)
Supplement: Supplementary file 1 [file ijms-20-04726-s001.zip]

Archive with 3 entries (2 files):
- ijms-554174-SI/supple 1,2/
- ijms-554174-SI/supple 1,2/ijms-19-00538-s001-supl 1-proofed.xlsx
- ijms-554174-SI/supple 1,2/ijms-554174-supplementary 2 proofed.docx
